# Supplementary material for: Natural variation in MdNAC5 contributes to fruit firmness and ripening divergence in apple
Source: Hortic Res. 2024 Oct 8;12(1):uhae284. doi: 10.1093/hr/uhae284 (PMC11758708; doi:10.1093/hr/uhae284)
Supplement: Web_Material_uhae284 [file web_material_uhae284.zip]

Archive with 16 entries (16 files):
- Figure S1.pdf
- Figure S2.pdf
- Figure S3.pdf
- Figure S4.pdf
- Figure S5.pdf
- Figure S6.pdf
- Figure S8.pdf
- Figure S9.pdf
- Figure S10.pdf
- Figure S11.pdf
- Figure S12.pdf
- Figure S13.pdf
- Figure. S7.pdf
- R2-supplementary figures.docx
- R2-supplementary figures-legend only.docx
- R2-Supplementary tables 1-13.xlsx
