# Supplementary material for: Natural variation in MdNAC5 contributes to fruit firmness and ripening divergence in apple
Source: Hortic Res. 2024 Oct 8;12(1):uhae284. doi: 10.1093/hr/uhae284 (PMC11758708; doi:10.1093/hr/uhae284)
Supplement: Web_Material_uhae284 [file web_material_uhae284.zip › R2-Supplementary tables 1-13.xlsx]

## Sheet: Table S1
Table S1 Phenotypic distribution of 5 fruit-related traits in 935 F1 hybrids from hybridization of apple ‘Fuji’ and ‘Cripp's Pink’.
Trait	Year	Fuji	Cripp's Pink	MP a	Min b	Max c	d	SD e	HP g (%)	LP h (%)	C.V. f (%)	HB2 i (%)
Harvest date (DAFB)	2018	182	202	192	145	215	196	16.05	29.34	12.91	8.36	102.08
	2019	183	204	193.5	145	226	201	20.94	46.67	17.42	10.82	103.88
	2020	186	208	197	151	219	196	19.66	22.02	23.08	9.97	99.49
Flesh firmness (kg∙cm-²)	2018	8.72	11.04	10.64	4.09	25.58	11.18	2.7	38.88	32.3	24.95	105.07
	2019	8.61	9.67	9.14	4.74	23.17	10.11	2.37	53	27.86	23.28	110.61
	2020	8.22	9.13	8.68	4.89	22.6	9.32	2.2	45.88	35	23.61	107.37
a Average of parents ‘Fuji’ and ‘Cripp's Pink’. b Minimum value in fruits of F1 hybrids. c Maximum value in fruit of F1 hybrids. d Average value in fruits of F1 hybrids.
e Standard deviation. f Coefficient of variation. g Percentage of fruits in F1 hybrids higher than that of their parents. h Percentage of fruits in F1 hybrids lower than that of their parents.
i Broad-sense heritability.

## Sheet:  Table S2
Table S2 The sequencing data for F1 hybrids.
Sample	Raw Reads	Adapter Related (%)	Inferior percent (%)	Clean Reads	Clean Base	Q20 (%)	Q30 (%)	GC (%)
R01	27242950	0.02	0.01	27237344	8160661032	96.99	91.86	38.64
R02	30150860	0.02	0	30145256	9031606036	95.14	87.99	38.76
R03	28223439	0.02	0	28218729	8455122462	95.62	88.86	38.55
R04	37275907	0.02	0	37268061	11165960508	94.95	87.57	38.64
R05	29438971	0.02	0	29433580	8819182478	95.36	88.41	38.6
R06	27478856	0.02	0	27473977	8231668296	95.84	89.31	38.69
R07	28473159	0.02	0	28468110	8529245550	95.72	89.06	38.74
R08	26915284	0.02	0	26910741	8062314596	95.88	89.37	38.55
R09	28682185	0.01	0	28678208	8592391176	95.92	89.48	38.66
R10	25676588	0.02	0	25672686	7691978180	95.86	89.3	38.46
R11	26986549	0.02	0	26982198	8084524048	95.93	89.44	38.71
R12	25018720	0.02	0	25013035	7494373538	95.52	88.7	38.65
R13	26568849	0.02	0	26563727	7958861332	95.25	88.18	38.66
R14	27279751	0.02	0	27274435	8171786132	95.57	88.81	38.58
R15	26766516	0.03	0.01	26760883	8017103910	94.93	87.83	38.81
R16	29883006	0.02	0	29876196	8950517858	95.81	89.26	38.68
R18	30250717	0.02	0	30244081	9060087378	95.26	88.21	38.59
R19	25709121	0.02	0	25703955	7700955220	95.56	88.75	38.68
R20	26236217	0.02	0.01	26230813	7858949770	96.79	91.43	38.72
R21	28126380	0.03	0.01	28119921	8424367250	96.85	91.53	38.69
R22	25439434	0.02	0	25434868	7620284100	95.57	88.76	38.63
R23	33368676	0.02	0	33361981	9995663112	95.59	88.8	38.74
R24	29165218	0.03	0.01	29158681	8736539086	96.84	91.51	38.78
R25	27644574	0.02	0.01	27636833	8280253470	97.12	91.86	38.68
R26	29681691	0.02	0	29675944	8891199496	95.3	88.3	38.64
R27	26098946	0.02	0	26094056	7817887158	95.46	88.55	38.71
R28	29511322	0.02	0	29504585	8839460720	95.17	88.07	38.64
R30	27211909	0.02	0	27206530	8151406234	95.91	89.46	38.7
R31	25864207	0.02	0	25859494	7747783298	95.61	88.85	38.7
R32	25709697	0.02	0.01	25704175	7700421530	96.85	91.58	38.64
R33	26027116	0.02	0	26022734	7796721822	95.73	89.1	38.71
R34	26760993	0.02	0.01	26755419	8016498674	96.78	91.41	38.72
R35	27869801	0.02	0	27865413	8349279596	95.81	89.22	38.66
R36	29635146	0.02	0	29627798	8876598500	95.59	88.98	38.74
R37	27968551	0.01	0	27963716	8378173562	95.25	88.3	38.44
R38	27810974	0.02	0	27806043	8331342452	95.16	88.01	38.64
R39	28227579	0.03	0.01	28221378	8455345720	97.01	91.89	38.64
R40	25408756	0.02	0	25404207	7611197388	94.24	86.02	38.66
R41	26650669	0.02	0	26645156	7982137416	95.35	88.4	38.61
R42	25174685	0.02	0	25169562	7540767302	95.6	88.87	38.65
R43	28215933	0.02	0.01	28209823	8451405794	96.91	91.64	38.73
R46	27344166	0.02	0	27339980	8191699894	95.9	89.38	38.6
R47	29102173	0.03	0.01	29096167	8717691088	96.72	91.27	38.88
R48	25373462	0.03	0.01	25367501	7600204498	96.91	91.7	38.89
R50	29602087	0.01	0	29596784	8867477470	95.67	89.12	38.58
R51	27651515	0.02	0	27645867	8283141690	95.71	89.17	38.73
R52	32655904	0.02	0	32648486	9781245694	95.25	88.36	38.83
R53	30267892	0.02	0	30261782	9066619754	95.63	88.94	38.62
R54	28613562	0.02	0	28608247	8571538654	95.36	88.51	38.63
R55	30001285	0.02	0	29995185	8986753776	95.61	88.99	38.64
R56	27305866	0.02	0	27300647	8180017074	95.14	88.13	38.55
R57	31274631	0.02	0	31268576	9368480196	95.53	88.86	38.69
R58	33045162	0.02	0	33037877	9899247726	95.52	88.83	38.9
R61	30269833	0.02	0	30263459	9067224986	95.59	88.97	38.59
R62	28976542	0.02	0	28970769	8679835654	95.13	88.07	38.64
R63	29999339	0.02	0	29992965	8986092364	95.35	88.52	38.58
R64	32509675	0.02	0	32501504	9737849834	95.52	88.86	38.57
R65	29284627	0.02	0	29278643	8772246904	95.7	89.18	38.48
R66	34712081	0.02	0	34704513	10397873684	95.15	88.14	38.52
R67	33629258	0.02	0	33621273	10072953084	95.54	88.85	38.53
R68	29514299	0.02	0	29507494	8840971912	95.41	88.64	38.58
R69	34065236	0.02	0	34058609	10204876270	95.78	89.33	38.59
R70	33770788	0.02	0	33764574	10116646096	95.59	88.97	38.63
R71	31417133	0.02	0	31411249	9411766910	95.01	87.88	38.76
R72	28996600	0.02	0	28989862	8685844960	95.62	89.04	38.66
R73	31856916	0.02	0	31850598	9542732858	95.68	89.12	38.63
R74	34453889	0.02	0	34446015	10319965438	95.8	89.37	38.6
R76	41295116	0.02	0	41286479	12370317988	95.54	88.88	38.46
R77	35153808	0.02	0	35144986	10529904280	95.49	88.81	38.64
R78	36752632	0.02	0	36744482	11009442514	95.2	88.25	38.51
R79	32348254	0.02	0	32341239	9689727512	95.66	89.11	38.63
R80	29424821	0.02	0	29418672	8814214822	95.67	89.12	38.53
R81	32848415	0.02	0	32841255	9839672482	95.64	89.08	38.73
R82	27702938	0.02	0	27697232	8298530356	95.52	88.83	38.54
R83	31819206	0.02	0	31812141	9531861164	95.45	88.69	38.55
R84	30175985	0.02	0	30169015	9039353562	95.61	88.99	38.58
R85	33191424	0.02	0	33184470	9942312394	95.65	89.06	38.44
R86	30433683	0.02	0	30426543	9116053660	95.48	88.76	38.58
R88	28131675	0.02	0	28124092	8426693530	95.25	88.34	38.47
R89	33014922	0.02	0	33006294	9889510824	95.64	89.09	38.56
R90	34002828	0.02	0	33995208	10185719348	95.39	88.6	38.48
R91	32027286	0.02	0	32020550	9594157128	95.25	88.3	38.52
R92	26849534	0.02	0	26844183	8042978150	95	87.75	38.62
R93	27150474	0.02	0	27144251	8132674222	95.22	88.22	38.73
R94	28010661	0.02	0	28004886	8390959242	95.51	88.78	38.57
R95	28928307	0.03	0	28919075	8664812508	97.27	92.18	38.65
R96	41674751	0.02	0	41665147	12483474004	95.42	88.64	38.6
R97	27310674	0.02	0.01	27303993	8180458322	96.99	91.76	38.58
R99	30245630	0.02	0	30238697	9059465394	95.39	88.58	38.48
R100	38620460	0.02	0	38610887	11567677900	95.52	88.84	38.55
R101	39274388	0.02	0	39265556	11765234240	95.3	88.4	38.45
R102	27914310	0.02	0	27908447	8362193804	95.55	88.88	38.48
R103	37089023	0.02	0	37080216	11109917170	94.87	87.62	38.5
R104	32988510	0.02	0	32980550	9881612448	95.25	88.29	38.46
R105	36001227	0.02	0	35993799	10784841834	94.62	87.1	38.57
R106	34662777	0.02	0	34654451	10383237178	95.09	88.03	38.47
R107	34019167	0.02	0	34011281	10190716988	95.54	88.81	38.41
R109	29037075	0.03	0.01	29027275	8696295220	97.23	92.14	38.59
R111	31745653	0.02	0	31738999	9509224832	95.51	88.79	38.46
R112	33162273	0.02	0	33155664	9934213708	95.56	88.9	38.46
R113	29831450	0.02	0	29824057	8936005828	95.17	88.16	38.39
R114	33251754	0.02	0	33244307	9961161470	94.83	87.53	38.69
R115	36104661	0.02	0	36096916	10815658768	95.38	88.57	38.48
R116	33603273	0.02	0.25	33514842	10042137914	93.42	85	38.53
R117	33824357	0.02	0	33816619	10132062142	95.56	88.91	38.46
R118	30918244	0.02	0	30910643	9261857994	95.24	88.32	38.49
R120	30575489	0.02	0	30568752	9159179814	95.18	88.17	38.46
R121	28140187	0.02	0.01	28132158	8428719068	97.05	91.72	38.6
R122	32385921	0.02	0	32379077	9701809244	95.38	88.54	38.59
R123	31968836	0.02	0	31963121	9576948852	95.17	88.16	38.49
R124	33861282	0.02	0	33852922	10142498384	95.43	88.65	38.55
R126	34733951	0.02	0	34725804	10404580428	95.25	88.31	38.56
R128	32326717	0.02	0	32318473	9683247670	94.95	87.75	38.49
R130	36711868	0.02	0	36702239	10995832856	95.09	88.02	38.42
R131	33479337	0.02	0	33471914	10028890808	95.71	89.19	38.49
R133	27865103	0.03	0.01	27855402	8345241864	97.09	91.86	38.64
R135	31479062	0.02	0	31471699	9429823100	96.02	89.55	38.58
R136	32167201	0.02	0	32159816	9636032612	96.15	89.8	38.55
R138	34280838	0.02	0	34272926	10269023366	95.64	88.78	38.59
R139	34638403	0.02	0	34630048	10375814334	95.53	88.59	38.57
R140	31851674	0.02	0	31844399	9541589202	96.14	89.77	38.57
R141	30777678	0.02	0	30771299	9219658932	94.22	85.86	38.67
R142	29820226	0.03	0	29812574	8931962372	95.51	88.63	38.58
R143	28651566	0.03	0.01	28640761	8580668214	97.01	91.62	38.54
R144	27362194	0.03	0.01	27353037	8195641548	97.21	92.02	38.64
R145	26880860	0.02	0.01	26873085	8051737802	96.64	90.87	38.6
R147	32181923	0.02	0	32175812	9640696048	96.18	89.85	38.52
R149	28189950	0.02	0	28183076	8444911950	95.94	89.41	38.56
R150	30113914	0.02	0	30107258	9020945774	95.93	89.36	38.47
R151	28280533	0.02	0	28274644	8471967890	96.12	89.73	38.47
R152	33077096	0.02	0	33069740	9908421018	96.21	89.89	38.57
R153	32738977	0.02	0	32731845	9806936152	95.7	88.95	38.54
R154	30904066	0.03	0	30896037	9256957852	96	89.55	38.53
R155	36005782	0.02	0	35998863	10786032760	95.86	89.23	38.52
R156	33457944	0.02	0	33450267	10021393460	96.18	89.83	38.49
R157	31041482	0.02	0	31034870	9298933402	95.65	88.82	38.61
R158	28801495	0.02	0	28794580	8626981288	95.98	89.49	38.57
R159	30391026	0.02	0	30383776	9103683746	96.03	89.56	38.51
R160	29781632	0.02	0	29774995	8920772914	96.11	89.74	38.52
R161	27563278	0.03	0	27555726	8256323870	95.46	88.48	38.68
R162	32862288	0.03	0	32853887	9843665062	96.01	89.51	38.5
R163	28734272	0.02	0	28727824	8607208948	95.65	88.81	38.61
R164	31915658	0.02	0	31907646	9559926546	95.75	89.02	38.62
R165	35151535	0.03	0	35140836	10529123972	95.87	89.27	38.63
R166	30278773	0.03	0	30270896	9069753830	96.06	89.64	38.68
R167	35879561	0.03	0	35869530	10747265932	95.52	88.59	38.6
R168	32887969	0.04	0.01	32874358	9848185970	97.15	91.91	38.64
R169	27669416	0.03	0.01	27659674	8287250138	96.99	91.64	38.66
R170	30333166	0.03	0.05	30308735	9080929224	97.04	91.86	38.65
R171	30384558	0.03	0.05	30359482	9096639666	96.77	91.29	38.61
R172	31057936	0.02	0.05	31033616	9298051520	96.35	90.4	38.65
R173	32386837	0.03	0.05	32359961	9695918912	96.9	91.53	38.6
R174	32940356	0.03	0.05	32912844	9861774488	96.89	91.53	38.59
R175	32035293	0.04	0.05	32006672	9589811168	97.02	91.81	38.66
R176	32982385	0.03	0.05	32954041	9873706516	96.9	91.54	38.52
R177	34560575	0.03	0.05	34531592	10346788928	96.77	91.28	38.56
R178	28707749	0.03	0.05	28682740	8593788662	96.74	91.24	38.55
R180	33113265	0.03	0.05	33085784	9913377594	96.81	91.36	38.56
R181	33107148	0.03	0.05	33080263	9911115282	96.87	91.49	38.55
R182	34832604	0.03	0.05	34804634	10428582124	96.88	91.51	38.59
R183	31905906	0.03	0.05	31879807	9551189956	96.76	91.25	38.6
R184	30269007	0.03	0.05	30244255	9062209948	96.66	91.02	38.55
R185	26566469	0.03	0.05	26543064	7952921246	96.83	91.37	38.61
R186	34180519	0.03	0	34170806	10238371402	97.48	92.91	38.53
R187	25298417	0.04	0.05	25275584	7572715640	96.73	91.19	38.58
R188	28419396	0.04	0.05	28394039	8507723776	96.49	90.66	38.64
R189	31275525	0.04	0	31263971	9366947760	97.21	92.37	38.59
R191	32517632	0.03	0.05	32490410	9734942732	96.66	91.04	38.61
R192	33430411	0.03	0.05	33401499	10007991294	96.46	90.62	38.62
R193	27801506	0.02	0.05	27782284	8324037086	96.43	90.52	38.6
R194	31041764	0.03	0.05	31016108	9293398032	96.45	90.58	38.62
R195	27978183	0.03	0.05	27955318	8376173670	96.72	91.14	38.6
R196	29582291	0.03	0.05	29558120	8856730802	96.85	91.43	38.72
R197	44565215	0.03	0.05	44530122	13341621428	96.74	91.19	38.55
R198	26788450	0.03	0.04	26769771	8020053408	96.98	91.71	38.58
R201	26010443	0.03	0	25996230	7787973218	96.81	91.4	38.61
R202	29437404	0.02	0.03	29420835	8814352508	96.59	90.96	38.71
R203	27588186	0.02	0	27573247	8260498482	96.59	90.93	38.74
R204	33106523	0.03	0	33095465	9915342586	97.15	92.17	38.8
R205	40907525	0.03	0	40895648	12253148358	96.71	91.2	38.56
R206	29626109	0.02	0	29618280	8873881100	95.87	89.44	38.63
R207	38090706	0.04	0	38076294	11408285560	96.88	91.52	38.63
R208	38219014	0.03	0	38206182	11447245846	96.95	91.76	38.73
R209	35494666	0.03	0.05	35467938	10625974102	96.55	90.96	38.47
R211	34815412	0.03	0.05	34788158	10423443758	96.59	91.03	38.51
R212	34059903	0.02	0.05	34034693	10197201230	96.94	91.79	38.65
R213	36567929	0.03	0	36556409	10952796734	97.26	92.41	39.06
R214	36981514	0.03	0	36970655	11076593120	97.1	92.05	38.62
R215	35681813	0.02	0.05	35656330	10683627396	97	91.91	38.57
R216	33798341	0.03	0	33788632	10123592990	96.57	90.91	38.68
R217	32922974	0.02	0.05	32899385	9857443492	96.91	91.68	38.56
R218	35485500	0.02	0	35476821	10629655690	97.2	92.23	38.57
R219	29593841	0.02	0.05	29572204	8860294170	96.93	91.75	38.57
R221	32377181	0.03	0	32369021	9698254594	97.17	92.18	38.6
R222	29234738	0.03	0.05	29212746	8752430036	96.43	90.7	38.63
R225	38350561	0.03	0	38337972	11486692996	97.29	92.47	38.73
R226	28582057	0.02	0.03	28566414	8558898500	97.13	92.12	38.61
R227	39206481	0.03	0	39194798	11743833900	97.2	92.25	38.75
R228	28993634	0.02	0.03	28977762	8681792292	96.99	91.81	38.56
R229	32458260	0.02	0.03	32440437	9719252780	96.68	91.13	38.49
R230	32534392	0.02	0.03	32517335	9742768668	96.84	91.44	38.52
R231	28350518	0.02	0.03	28336184	8490137456	96.95	91.74	38.6
R232	30967918	0.02	0.03	30951691	9273930148	96.99	91.78	38.59
R233	32550593	0.02	0.03	32534290	9747612924	96.87	91.51	38.67
R234	29984254	0.02	0.03	29968444	8979029688	97.05	91.91	38.6
R235	29870766	0.03	0.03	29853573	8944804482	96.87	91.52	38.63
R237	33170526	0.02	0.03	33153397	9933502084	96.75	91.29	38.53
R238	33652566	0.02	0.03	33635021	10077609736	96.81	91.4	38.54
R239	32532855	0.02	0.03	32515042	9742065654	96.62	91.01	38.63
R240	33064384	0.02	0.03	33046474	9901646284	96.77	91.34	38.52
R242	33611076	0.03	0.03	33592256	10064847792	96.89	91.57	38.66
R243	27098981	0.02	0.03	27086042	8115355280	97.08	92.03	38.45
R244	32108278	0.02	0.03	32092418	9615557488	97.14	92.13	38.5
R245	28611392	0.02	0.03	28597326	8568564106	97.04	91.89	38.56
R247	26576503	0.02	0.03	26562406	7958677990	97.13	92.1	38.62
R248	39035597	0.04	0	39021450	11691016318	97.04	91.94	38.75
R249	27536681	0.02	0.03	27522852	8246390876	96.79	91.32	38.84
R250	31676957	0.02	0.03	31659906	9485811862	96.69	91.17	38.61
R251	26562583	0.02	0.03	26548970	7954994944	97.26	92.39	38.63
R252	36047238	0.03	0	36035722	10796610386	97.04	91.94	38.56
R253	31474934	0.02	0.03	31459762	9425868906	95.81	88.99	38.62
R254	27492881	0.02	0.03	27478437	8233071920	96.69	91.18	38.62
R255	28189847	0.02	0.03	28174854	8442075752	97.01	91.85	38.45
R257	33473770	0.02	0.03	33457734	10025008960	97.14	92.09	38.53
R258	35307712	0.02	0.03	35290128	10573567650	96.65	91.09	38.59
R259	29863013	0.02	0.03	29847807	8942785744	97.23	92.33	38.47
R260	36441095	0.03	0	36429026	10914449034	97.1	92.05	38.6
R261	29291676	0.02	0.03	29277597	8771901730	97.23	92.31	38.72
R262	37693316	0.02	0.03	37673331	11287472260	96.88	91.55	38.86
R263	38881595	0.02	0.03	38859881	11643280722	97.01	91.82	38.62
R264	36006552	0.02	0.03	35987352	10782654756	96.99	91.77	38.59
R265	35711708	0.02	0.03	35693526	10694542472	97.13	92.1	38.51
R266	27089515	0.02	0	27082507	8114864090	96.66	91.08	38.52
R267	33706662	0.02	0.03	33689329	10094182602	97.16	92.16	38.59
R268	33399910	0.03	0	33390612	10004307244	97.18	92.22	38.64
R269	36683355	0.04	0	36669622	10986621086	97.08	92.02	38.69
R270	29741242	0.02	0.03	29725702	8906555586	96.76	91.31	38.51
R271	36012465	0.03	0.03	35992432	10784348182	97.06	91.95	38.55
R272	37243805	0.02	0.03	37224474	11153268004	96.79	91.38	38.52
R273	32324778	0.05	0	32307185	9678743328	97.45	92.89	38.64
R274	36718753	0.02	0.03	36699474	10996007112	97.07	91.93	38.53
R275	31597315	0.02	0.03	31580770	9462068594	96.7	91.18	38.55
R276	31108210	0.06	0	31086868	9313299250	97.22	92.4	38.86
R277	36181507	0.02	0.03	36163544	10835089784	97.06	91.96	38.61
R278	37303433	0.02	0.03	37285282	11171515774	97.19	92.19	38.54
R279	38496027	0.02	0.03	38477180	11528446510	97.16	92.15	38.45
R280	35127877	0.03	0.03	35107735	10518834894	96.62	91.01	38.53
R281	35196264	0.05	0.01	35176735	10539062758	97.55	93.09	38.6
R282	29660300	0.03	0.03	29643950	8881788246	97.14	92.08	38.57
R283	35321600	0.02	0.03	35302978	10576905602	96.63	91.01	38.48
R284	34965000	0.02	0.03	34947118	10470701326	96.89	91.58	38.48
R285	31918225	0.03	0.03	31900508	9557110010	97.03	91.92	38.53
R286	34133979	0.03	0.03	34114348	10221087398	97.12	92.08	38.56
R287	40541589	0.05	0	40517796	12139423110	97.4	92.76	38.78
R288	33771806	0.05	0.01	33751874	10112264774	97.45	92.88	38.65
R289	36130384	0.03	0.03	36109618	10818642396	96.72	91.25	38.49
R290	38927125	0.03	0.03	38905689	11657192856	97	91.79	38.57
R291	33369049	0.03	0.03	33350393	9992674086	97.02	91.9	38.57
R292	30970738	0.02	0.03	30954474	9274893188	97.34	92.55	38.52
R293	32209653	0.02	0.03	32193291	9645733326	97.18	92.22	38.51
R294	33980301	0.02	0.03	33963178	10176042466	96.65	91.08	38.56
R296	33358345	0.03	0.03	33340239	9989337658	97.2	92.21	38.63
R297	33149605	0.06	0	33127550	9924517748	97.11	92.15	38.72
R298	38548302	0.03	0.03	38526632	11543057720	97.36	92.59	38.6
R299	36737307	0.03	0.03	36716484	11001079480	97.23	92.3	38.52
R300	39917592	0.02	0.03	39896126	11953586374	97.14	92.14	38.55
R306	33737256	0.03	0	33726159	10105393194	97.38	92.72	38.62
R307	35741050	0.04	0	35728510	10705465838	97.17	92.29	38.64
R308	25546022	0.03	0	25538405	7652105508	96.27	90.34	38.63
R310	35081645	0.03	0	35069949	10507941942	97.3	92.55	38.62
R311	36511075	0.03	0	36500037	10936556658	97.19	92.33	38.54
R312	26587846	0.03	0	26578643	7963701466	97.07	92.01	38.55
R313	28782713	0.02	0.02	28769528	8620388442	97	91.88	38.57
R314	31036603	0.03	0	31026955	9296509668	96.89	91.63	38.58
R315	37363861	0.03	0	37351604	11191548178	97.27	92.48	38.56
R317	38768275	0.03	0	38756741	11612875036	97.22	92.39	38.57
R318	35010860	0.03	0	35001163	10487567812	97.03	91.91	38.6
R321	39940540	0.03	0	39927503	11963462768	97.25	92.47	38.61
R322	38343827	0.03	0	38332721	11485793558	97.28	92.54	38.5
R323	30324121	0.03	0	30314283	9083205310	97.2	92.37	38.63
R326	31450759	0.02	0.02	31436526	9419333872	97.03	91.94	38.58
R327	28764414	0.02	0.02	28750534	8614421866	96.88	91.6	38.64
R328	36832808	0.04	0	36819148	11032330438	97.12	92.18	38.7
R329	33428367	0.03	0	33418939	10013428520	97.21	92.39	38.56
R330	35022811	0.02	0.02	35006504	10489289126	97.03	91.94	38.6
R331	33301011	0.02	0.02	33285889	9973734172	96.97	91.81	38.55
R332	35777028	0.02	0.02	35761059	10715442446	97.19	92.26	38.59
R333	37056787	0.02	0.02	37040507	11098673854	96.9	91.66	38.58
R334	29928254	0.02	0.02	29915041	8963435070	97.19	92.29	38.53
R335	32064182	0.02	0.02	32050650	9603495462	97.08	92.05	38.55
R336	36572807	0.02	0.02	36556338	10953376454	96.69	91.25	38.55
R337	34592238	0.02	0.02	34576890	10360431940	97.1	92.07	38.56
R338	30694074	0.02	0.02	30680517	9192973582	97.08	92.01	38.57
R339	34653360	0.02	0.02	34637141	10378427268	97.07	92.03	38.62

## Sheet: Table S3
Table S3 Statistical sequencing data for the two parents and all F1 hybrids.
Sample ID	Total reads	Total bases	Average depth	Q30 percentage (%)	GC percentage (%)
Fuji	180983278	54208526006	74.00 ×	92.86	38.03
Cripp’s Pink	147985987	44326848826	60.00 ×	92.58	38.08
Offspring	9720632424	2912471554148	12.73 ×	90.38	38.6
Total	10049601689	3011006928980	13.09 ×	90.39	38.59

## Sheet: Table S4
Table S4 SNP statistics detected between parents of ‘Fuji’ and ‘Cripp's Pink’.
Sample ID	SNP numbers	Transition numbers	Transverison numbers	Ti/Tv Ratio	Heterozygosity numbers	Homozygosity numbers
Fuji	3768911	2549656	1219255	2.09	1717215	2051696
‘Cripp's Pink’	3768911	2549656	1219255	2.09	1651584	2117327
Transition Number: Number of SNPs mutated between the same type of bases;
Transverison Numbers: Number of SNPs mutated between different types of bases;
Ti/Tv Ratio: SNP ratio of Transition and transversion types.

## Sheet: Table S5
Table S5 Statistics of two parents and F1 hybrids mapping with reference genome, and their coverage depth and coverage ratio.
Sample ID	Clean reads	Mapped (%)	Properly mapped (%)	Cov ratio 1X (%)	Cov ratio 5X (%)	Cov ratio 10X (%)
Fuji	361966556	97.56	89.92	96.98	95.63	94.57
‘Cripp's Pink’	295971974	97.38	90.43	97.88	96.94	96.14
Offspring	63533500	96.71	88.47	95.97	89.45	67.99
Note: cov ratio, represents the ratio of the number of bases with coverage depth at a given depth and above to the total number of bases in the reference genome

## Sheet: Table S6
Table S6A Description of the basic characteristics on 17 chromosomes of female.
Chromosomes	Total bin markers	Total distance (cM)	Average distance (cM)	Max gap (cM)	Gaps< 5 cM (%)
Chr1	267	120.98	0.45	11.03	98.12
Chr2	299	128.29	0.43	21.72	99.33
Chr3	294	128.35	0.44	17.5	98.63
Chr4	241	98.22	0.41	12.52	98.33
Chr5	316	152.24	0.48	17.98	98.1
Chr6	240	240.68	1	33.01	96.65
Chr7	284	101.12	0.36	9.38	99.65
Chr8	253	60.81	0.24	1.71	100
Chr9	241	82.13	0.34	12.73	99.17
Chr10	344	154.07	0.45	17.74	98.54
Chr11	306	86.66	0.28	7.01	99.34
Chr12	266	104.18	0.39	19.19	98.87
Chr13	283	179.89	0.64	17.74	96.45
Chr14	265	65.2	0.25	10	99.62
Chr15	416	148.24	0.36	20.7	99.28
Chr16	303	209.84	0.69	28.66	97.68
Chr17	246	133.94	0.54	20.7	97.96
Total	4864	2194.84	0.45	33.01	98.57
Table S6B Description of the basic characteristics on 17 chromosomes of male.
Chromosomes	Total Bin Marker	Total distance (cM)	Average distance (cM)	Max gap (cM)	Gaps < 5 cM (%)
Chr1	259	124.91	0.48	11.03	97.67
Chr2	289	133.6	0.46	32.04	99.31
Chr3	294	128.35	0.44	17.5	98.63
Chr4	233	123.55	0.53	16.32	97.41
Chr5	316	152.24	0.48	17.98	98.1
Chr6	268	141.24	0.53	6.44	98.5
Chr7	256	222.09	0.87	25.77	96.47
Chr8	241	85.76	0.36	28.66	99.58
Chr9	236	98.65	0.42	13.83	98.3
Chr10	360	145.68	0.4	16.56	99.16
Chr11	300	118.24	0.39	14.5	98.33
Chr12	265	106.77	0.4	19.19	98.86
Chr13	305	116.54	0.38	11.88	98.68
Chr14	264	80.37	0.3	15.17	99.24
Chr15	427	133.91	0.31	7.21	99.53
Chr16	308	178.9	0.58	37.77	98.7
Chr17	259	128.99	0.5	19.19	98.84
Total	4880	2219.79	0.46	37.77	98.55

## Sheet: Table S7
Table S7 QTLs test results of five quantitative traits in apple.
Trait name	Year	Chr No.	Genetic information	LOD	Exp%	QTL position			QTL of markers No.	Gene No.
						Start	End	Size (Mb)
Harvest date (HD)	2018	3	95.08–128.35	5.80–19.65	13.40–37.30	13820510	36303459	22.48	143	1221
		16	55.75–99.13		13.10–20.00	11049158	12628558	1.58	33	122
			104.01–104.86		12.90–13.00	10267781	10914152	0.65	4	68
		2	104.74–105.92	3.18–3.58	7.10–8.10	7422571	8008777	0.57	8	69
		9	3.37–6.57	3.10–3.50	7.10–8.00	31957595	35346366	3.32	16	248
			30.21–30.89	3.00–3.46	6.90–7.90	12365494	12870906	0.49	5	45
	2019	3	37.80–38.30	5.80–30.30	10.70–11.40	10915726	11474151	0.56	4	28
			81.06–128.35		15.80–42.80	13303265	36303459	23.02	149	1251
		16	47.03–110.07		10.30–22.50	8813197	13709730	4.9	85	377
			111.08–111.76		10.60–10.70	86983800	8774846	0.08	3	8
			115.75–117.46		10.70–10.90	8467034	8624878	0.16	2	15
		9	3.37–10.10	3.05–4.28	5.40–7.50	29607567	35346366	5.67	33	397
			25.68–30.89	3.78–4.68	7.70–8.20	12365494	14902005	2.52	30	193
	2020	3	81.22–81.22	6.00–25.80	11.1	13355571	13369405	0.01	1	1
			87.68–128.35		10.80–39.10	13729439	36303459	22.57	144	1225
		16	73.198–85.93		11.00–11.50	11128717	11199026	0.07	6	6
		7	95.38–99.29	3.38–4.50	6.20–8.20	21237664	24332502	3.09	14	226
		9	2.35–3.89	3.16–3.61	5.80–6.60	14900857	15128181	0.22	4	17
			25.35–30.89	3.02–3.81	5.60–7.00	12365494	15062737	2.7	32	206
		10	7.92–9.44	3.01–3.13	5.60–5.80	37860716	38145090	0.27	10	31
Flesh Firmness (FF)	2018	3	43.74–44.76	5.80–13.17	12.70–13.00	11481463	11612399	0.13	3	10
			95.75–95.75		12.8	14825915	14838358	0.01	1	0
			96.09–96.43		13.00–13.60	14907632	15176845	0.27	3	12
			97.44–128.35		13.50–26.30	16737560	36303459	19.57	129	1115
		15	85.63–91.18	3.06–3.60	6.80–8.00	22350275	24764282	2.41	22	175
		16	68.45–79.19	3.49–4.75	7.80–10.40	11141341	12175066	1.03	3	84
	2019	3	108.55–117.96	9.30–11.99	16.90–20.90	27787106	32281001	4.49	51	282
			118.30–118.30		16.7	32372448	32472117	0.1	1	6
		10	5.06–9.45	4.09–4.57	7.70–8.60	37860716	38978841	1.09	25	127
		16	68.45–92.35	3.54–7.40	6.70–13.50	11097650	12175066	1.08	19	91
		17	90.05–94.20	3.07–3.29	5.80–6.30	5818814	7660273	1.84	10	190
	2020	3	106.695–117.96	7.34–9.34	13.30–15.50	27324038	32280901	4.95	55	317
		16	68.45–82.68	6.12–9.34	11.20–12.60	11135190	12175066	1.04	6	85
Flesh texture type (FTT)	2019	3	96.09–128.35	3.01–4.85	5.40–9.60	14907632	36303459	21.4	136	1204
		9	0.84–6.74	3.03–3.38	5.40–6.00	31792336	35974934	4.18	23	344
		16	115.75–130.84	3.25–4.62	5.80–8.10	7395112	8624778	1.23	27	147
	2020	3	97.63–128.35	3.10–4.53	4.90–8.60	17215929	36303459	19.11	127	1092
		6	92.04–98.22	3.08–3.62	4.90–5.90	15083426	17801075	2.72	7	53
		7	88.56–97.40	3.08–3.64	4.90–5.90	21213470	22904532	1.69	17	116
		15	51.91–56.69	3.45–3.60	5.50–5.80	11185919	13316923	2.13	19	194
		16	73.19–82.68	2.64–3.54	4.10–5.70	11135190	11198926	0.06	5	6
Flesh thickness (FT)	2019	3	108.89–126.49	3.02–3.71	4.50–5.70	27867628	35926223	8.06	71	610
		5	33.12–43.36	3.12–4.10	4.70–6.40	17145144	23244517	6.01	29	305
		16	73.19–85.08	3.01–3.53	4.50–5.40	11130559	11198926	0.06	6	6
			90.15–96.08	3.01–3.88	4.50–6.00	11080859	11108649	0.03	10	4
			156.50–158.52	3.43–3.86	5.20–6.00	5306613	5412670	0.11	9	16
	2020	3	46.46–46.64	3.01–3.28	3.80–4.30	11615583	11858838	0.24	6	19
			104.17–128.35	3.01–5.16	3.80–7.80	24935691	36303459	11.37	99	849
		4	39.46–39.63	3.05–3.37	3.90–4.50	5501898	6070366	0.56	4	45
		16	46.52–55.92	4.02–4.44	5.70–6.50	12448707	13840215	1.39	10	109
			73.19–82.68	4.30–5.18	6.20–7.80	11135190	11198926	0.06	5	6
Flesh firmness grade (FFG)	2019	3	104.84–117.96	3.89–4.63	6.90–8.10	26167503	32281001	6.11	67	397
		6	145.47–162.86	3.60–4.67	6.40–8.20	25048554	28912844	3.86	49	348
		16	73.19–85.93	4.08–4.62	7.20–8.10	11128717	11198926	0.06	7	6
	2020	3	108.55–128.35	3.01–4.95	5.60–9.10	27787106	36206056	8.42	79	669
		7	88.56–90.58	3.61–3.86	6.80–7.20	21213470	21234866	0.02	7	1
			98.91–101.69	3.01–3.13	5.60–5.90	24328724	24750602	0.41	10	28
		15	22.05–23.06	3.16–3.36	5.90–6.30	7347426	7453880	0.11	4	20
			33.88–50.52	3.16–3.74	5.90–7.00	9000427	11068505	2.07	14	246
		16	68.45–82.68	3.22–4.11	6.00–7.60	11135190	12175066	1.04	6	86

## Sheet: Table S8
Table S8 Statistical sequencing data for the two pools.
Sample ID	Raw Read	Total clean reads	Total clean bases	Q30 percentage (%)	GC percentage (%)
R02-F	147462434	147432180	44176486330	93.36	38.44
R03-S	135051618	135029388	40459053142	93.58	38.19

## Sheet: Table S9
Table S9 Statistics of two pools mapping with reference genome.
Sample ID	Clean reads	Mapped (%)	Properly mapped (%)	Ava depth	Cov ratio 1× (%)	Cov ratio 5× (%)	Cov ratio 10× (%)
R02-F	294864360	97.4	91.49	60×	98.33	97.45	96.46
R03-S	270058776	97.52	91.28	55×	98.33	97.41	96.22

## Sheet: Table S10
Table S10 Filtering Statistics for SNPs of two pools.
Group	Total SNP	Multiple allelic loci	Reads < 4 bp	Genotype-consistent loci of pools	Locus identical to parental	High quality SNPs
Fuji × ‘Cripp's Pink’	6298571	30622	42726	400353	3949925	1874945

[truncated: 3 more sheets: Table S11, Table S12, Table S13]
